# Supplementary material for: Subsoiling-Induced Shifts in Nitrogen Dynamics and Microbial Community Structure in Semi-Arid Rainfed Maize Agroecosystems
Source: Microorganisms. 2025 Aug 14;13(8):1897. doi: 10.3390/microorganisms13081897 (PMC12388414; doi:10.3390/microorganisms13081897)
Supplement: Supplementary file 1 [file microorganisms-13-01897-s001.zip]

Archive with 1 entries (1 files):
- microorganisms-3717401-supplementary.pdf
